# Supplementary material for: Effects of perioperative blood transfusion in gastric cancer patients undergoing gastrectomy: A systematic review and meta-analysis
Source: Front Surg. 2023 Jan 17;9:1011005. doi: 10.3389/fsurg.2022.1011005 (PMC9887286; doi:10.3389/fsurg.2022.1011005)
Supplement: Supplementary file 10 [file TableS1.xlsx]

## Sheet: Sheet1
Table S1:Characteristics of the studies.
Study	year	Country	Period	Data collection	Select group	Sample	Group		Median	Time of last follow-up	Outcome	Blood product	PBT	NOS score
		(G.location)				size	Size(PBT/NPBT)		Follow-up					OS	DFS	DSS	PC
Xiao, et al	2021	China(E)	2010-2019	retro	Ⅱ/Ⅲ+R0+D2	2114	507/1607		22	2019.12	DSS/PC	RBC	pre 5-post 14			6	6
Hsu, et al	2021	China(E)	2009-2014	retro	Ⅰ-Ⅲ	569	160/409		59.8	2020.12	OS/DFS	RBC	pre 14-post 7	8	8
Liu rm, et al	2020	China(E)	2013-2018	retro	Lap-gastrectomy	103	45/58		38	2019.08	OS/DFS		intra-post 30	8	8
Kouyoumdjian, et al	2020	Canada(W)	2005-2016	retro		9936	1445/8491				PC		pre 3-post 3				5
Zhao, et al	2019	China(E)	1999-2011	retro	Ⅱ/Ⅲ+adjuvant chemotherapy	1669	483/1186		34		DFS		intra		6
Liu xw, et al	2018	China(E)	2000-2008	retro		1581	298/1283		60.2		OS	RBC	pre 7-discharge	8
Xu, et al	2018	China(E)	2010-2012	retro		234	119/115				DFS				7
Zhou sk, et al	2018	China(E)	2008-2013	retro		142	79/63		33	2017.05	OS		intra-recovery	8
Wu, et al	2017	China(E)	2008-2010	retro	Ⅰ-Ⅲ+D2+adjuvant chemotherapy	210	127/83				OS/DFS			7	7
Gui, et al	2017	China(E)	2008-2015	retro		309	61/248		38	2016.08	OS/DFS/PC		intra-post 30	8	8		7
Cui, et al	2016	China(E)	2003-2008	retro	Ⅰ-Ⅲ+R0	1150	299/851		40	2013.12	OS	RBC	peri-ope	9
Xue, et al	2016	China(E)	2003-2011	retro	R0	1199	345/854		84	2014.12	OS/PC	RBC/Whole blood	pre 14-post 14	8			6
Kanda, et al	2016	Japan(E)	1999-2014	retro	Ⅱ/Ⅲ+D2+R0	250	57/193		36.3		DFS/DSS/ PC	Whole blood	pre 14-post 7		5	7	5
Reim, et al	2016	Germany(W)	2001-2013	Pro	R0+pM0	610	275/335		41		OS/DFS/PC	RBC	pre 3-post 3	7	7		5
Elmi, et al	2016	Brazil(W)	2007-2012	retro		2884	535/2349				OS/PC	RBC	intra-post 3	7			9
Squires, et al	2015	USA(W)	2000-2012	retro	R0	765	168/597		44		OS/DFS/PC			7	7		6
Kosumi, et al	2015	Japan(E)	2005-2010	retro		266	40/226		43.2	2012.1	OS/DFS/DSS/PC			7	7	6	6
Zhou hy, et al	2014	China(E)	2005-2009	retro	R0	605	157/448		35.4	2011.07	OS/DFS/PC	RBC/Whole blood	pre 7-post 7	7	7		7
Shin, et al	2014	Korea(E)	2010-2013	retro		411					PC						6
Li xb, et al	2014	China(E)	2006-2010	retro		549	278/271		30		OS			9
Hu, et al	2014	China(E)	2003-2009	retro		1184	141/1043		12		OS/DFS			7	7
Liang, et al	2013	China(E)	2003-2007	retro	Ⅰ-Ⅲ+R0	845	211/634		39	2012.12	OS	RBC		6
Rausei, et al	2013	Italy(W)	1995-2011	retro	R0+D2	224	46/178		48		OS	RBC	pre 14-post 30	6
Li qg, et al	2013	China(E)	2005-2006	retro		429	74/355		60		OS			9
Jung, et al	2013	Korea(E)	2009-2009	retro	R0+D2	588	61/527				PC		intra-post 7				7
An, et al	2012	Korea(E)	2000-2010	retro	neo-adjuvant	123	9/114		19		PC		intra				6
Kubota, et al	2012	Japan(E)	2005-2008	retro		1017	26/991		36		OS/DSS/PC			8		8	8
Pacelli, et al	2011	Italy(W)	1990-2005	Pro	R0+D2	927	327/600		97	2008.12	OS/PC	RBC/Whole blood	pre 14-post 14	7			7
Kim, et al	2010	Korea(E)	2001-2009	retro		1360	60/1300		48		OS/DFS	RBC	pre 30	7
Ojima, et al	2009	Japan(E)	1991-2002	retro	R0	856	154/702		78		OS/DSS	RBC	pre 7-post 7	7			6
Tsujimoto, et al	2009	Japan(E)	1986-2005	retro		1332	118/1214		68.5		OS/DSS			8		8
Wang, et al	2008	China(E)	2000-2005	retro		513	240/273		32		OS			8
Gong, et al	2008	China(E)	2003-2008	retro	total+D2	125	54/71				PC						5
Yamashita, et al	2007	Japan(E)	1990-2005	retro	IB-III+R0	200	78/122		43		DSS		intra-post 2			6
Shen, et al	2006	Korea(E)	1991-1995	retro	R0+D2	449	265/184		56.9	2002.06	DSS		pre 14-post 14			6
Bortul, et al	2003	Italy(W)	1982-2002	retro		137	99/38		120		OS/PC			7			6
Weitz, et al	2003	USA (W)	1985-2001	Pro	Proximal/GEJ+R0	240	96/144		25		DFS/DSS		intra-post 2		7	5
Hyung, et al	2002	Korea(E)	1991-1995	retro	>T2N0+adjuvant chemotherapy	1710	757/953		70		OS/DFS	RBC/Whole blood	pre 14-post 14	9		7
Dhar, et al	2000	Japan(E)	1979-1998	retro	R0	640	222/418		72	1999.03	DFS/PC	RBC/Whole blood			8		7
Murata, et al	2000	Japan(E)	1988-1990	retro	Ⅱ-Ⅲ	208	69/139		108		OS			6
Sánchez-Bueno, et al	1997	Spain(W)	1980-1996	retro	subtotal	163	69/94		36		OS/DFS			5	5
Heiss, et al	1997	Germany(W)	1989-1991	retro		104	77/27		56		OS	RBC		7
Braga, et al	1996	Italy(W)	1980-1991	retro	subtotal				36					6
Choi, et al	1995	Korea(E)	1984-1989	retro	Ⅱ-ⅢB	467	329/138		69		OS	RBC/Whole Blood	pre 14-post 14	8
Maeta, et al	1994	Japan(E)	1988-1990	retro		101	38/63		48		OS			6
Fong, et al	1994	USA(W)	1985-1992	retro		225	131/94		19		OS	RBC/Whole blood/FFP	intra-post 30	8
Moriguchi, et al	1990	Japan(E)	1965-1983	retro		568	373/195		144	1987.04	OS	RBC/FFP	pre 30-discharge	6
Yamaguchi, et al	1990	Japan(E)	1979-1988	retro		124	56/68		60		OS			8
Sucezawa, et al	1989	Japan(E)	1965-1981	retro		218	152/66		180		OS			6
Kampschöer, et al	1989	Japan(E)	1976-1981	retro		1000	371/629		60	1987.01	OS			9
Kaneda, et al	1987	Japan(E)	1976-1980	retro		231	118/113		96		OS			6
