# Supplementary material for: Effects of perioperative blood transfusion in gastric cancer patients undergoing gastrectomy: A systematic review and meta-analysis
Source: Front Surg. 2023 Jan 17;9:1011005. doi: 10.3389/fsurg.2022.1011005 (PMC9887286; doi:10.3389/fsurg.2022.1011005)
Supplement: Supplementary file 11 [file TableS2.xlsx]

## Sheet: Sheet1
Table S2:Characteristics of included patients.
Study	Group	Age	Gender	BMI	Pre Hb/pre anemia	Pre Alb	comorbidity	Tumor	Depth of invasion	Lymph-node metastasis	pTNM stage	Tumor location	Histologic grading	Operation time	ASA score	EBL	Total/subtotal gastrectomy	R0/R1	Open/Lap	Splenectomy	PBT trigger	Quantity of PBT（U）	Time of PBT	Chemotherapy	Multivisceral resection
			(Male/Female)					size	T1/T2/T3/T4	N0/N1/N2/N3	Ⅰ/Ⅱ/Ⅲ/Ⅳ	Diffuse/Upper/moderate/low	(Well/moderately/poorly/undifferentiate)		1/2/3/4				gastrectomy
Xiao, et al	T																				Hb<80g/L	4(1.5-42.5)		149
	NT																							564
Hsu, et al	T	<70/≥70=59:101	110/50	23.53±3.91	10.2±2.1	3.7±0.5		≥5=79			55/35/70		W+M/P=87/73				54/106	158/2	145/15					69
	NT	<70/≥70=228:181	255/154	23.87±3.57	12.7±1.6	4.1±0.4		≥5=125			184/113/112		W+M/P=179/230				82/327	400/9	289/120					144
Liu rm, et al	T	54.98±11.10	25/20		9.3(7.4-14.8)		16				2/24/19/0		D/U=32/13	200(160-280)	34/9/2/0	220(180-440)	16/29	R0	10/35
	NT	55.71±11.84	39/19		11.7(8.1-15.8)		22				24/18/16/0		D/U=34/24	180(140-290)	36/19/3/0	210(160-490)	24/34	R0	12/46
Kouyoumdjian,	T	-																					wr
et al	NT	-
Zhao, et al	T	-																			Hb<70g/L		0/483/0
	NT	-
Liu xw, et al	T	≤60/>60=119/179	210/88		<12=211	≥3.5=204		≤5/>5=148/150			37/84/177/0	19/116/68/95		≥180=130			77/221					<4/>4=134/164	128/215/119
	NT	≤60/>60=772/511	892/391		<12=364	≥3.5=998		≤5/>5=988/295			366/298/619/0	22/447/207/607		≥180=426			162/1121
Xu, et al	T	53.2±6.73	82/37		Pre-anemia:79			≤5/>5=56/63	6/20/78/15	25/46/30/18	12/26/55/26	0/16/41/62										<2/2-4/>4=23/36/24
	NT	50.3±7.68	77/38		Pre-anemia:21			≤5/>5=72/43	14/27/70/4	38/48/22/7	28/40/38/9	0/14/46/55
Zhou sk, et al	T	≤60/>60=18/61	46/33		Pre-anemia:69			≤6/>6=29/50	5/16/51/7	0/17/41/13	6/20/40/13	4/14/29/32										<2/3-4/>4=11/24/44
	NT	≤60/>60=36/27	35/28		Pre-anemia:23			≤6/>6=39/24	7/29/22/5	0/31/20/9	15/21/21/6	1/6/16/40
Wu, et al	T	<60/≥60=39/88	76/51					<5/≥5=66/61	22/2/35/68		21/27/79/0		W/M/P=21/29/77
	NT	<60/≥60=59/24	52/31					<5/>5=55/28	12/26/43/2		26/22/35/0		W/M/P=28/33/22
Gui, et al	T	67(57-81)	35/26		9.3(7.4-14.8)		17				2/26/33/0		D/U=38/23	200(160-280)	46/13/2/0	220(180-440)	22/39		10/51
	NT	59(41-75)	149/99		11.7(8.1-15.8)		58				97/77/74/0		D/U=146/102	180(140-290)	193/48/7/0	210(160-490)	97/151		12/236
Cui, et al	T	62.0±11	213/86	22.8(9.4-37.6)	10.75(8-16.9)	3.87(2.65-5.24)		6.1(0.3-25.0)	4/16/23/256	90/58/72/79	13/85/201/0		W+M/P=129/170	232.0(20-3000)		232.0±496.7	208/91				Hb<70g/L			167
	NT	60.5±11.2	604/247	23.4(10.4-48.8)	13.06(5.1-18.8)	4.18(0.4-7.88)		5.0(0.2-35.0)	29/105/90/627	345/157/181/168	101/278/472/0		W+M/P=357/494	164.5(10-800)		164.5±131.7	666/185							529
Xue, et al	T	58.4±11.7	244/101				182	5.7±2.6	28/37/14/266	84/69/66/127		8/72/63/202	W+M/P+U=48/297	241.0±61.9		528.7±282.2	86/259		325/20		Hb≤70g/L	<2/2-4/>4=177/94/74	96/210/39		41
	NT	55.9±11.5	605/245				403	4.6±2.5	192/121/44/497	319/154/168/213		8/221/102/523	W+M/P+U=171/683	232.8±49.9		414.2±194.3	160/694		725/129						31
Kanda, et al	T	69±9	48/9	21.6±4.2	10.3±2.0/Pre-anemia:37			≤5/>5=17/40	0/7/18/32	13/-/-/-	0/19/38/0	1/17/15/24	D/U=27/30	278±124		527(20–7876)	25/32			18	Hb≤8g/d			25
	NT	64±13.5	134/59	22.4±3.3	12.9±1.8/Pre-anemia:23			≤5/>5=100/93	15/33/72/73	48/-/-/-	0/110/83/0	6/49/72/66	D/U=60/133	242±65		300(0–1285)	72/121			54				107
Reim, et al	T	≤65/>65=138/137	185/90		12.3±1.37				Tis:10/67/46/105/47	137/64/25/49	90/90/85/0	5/168/48/54			3/99/363/70		41/187			18				272
	NT	≤65/>65=194/141	240/95						Tis:14/105/57/112/47	193/47/47/48	134/101/87/0	7/160/79/89			30/761/1434/124		64/222			13				328
Elmi, et al	T	≤65/>65=152/383	320/215			3.4(3.0-3.9)								253(180–305)	2/42/116/6		243/292			29					84
	NT	≤65/>65=939/1410	1366/983			3.8(3.5–4.2)								223(150–274)	10/202/359/28		841/1508			40					205
Squires, et al	T	≤65/>65=99/69	98/70					>4=92	35/15/63/54	63/31/36/38	42/40/84/0	0/7/40/115	W+M/P=68/100			>250mL/95	76/70		150/18	26	Hb<80g/L	1/2/>3=37/87/44	70/81/17
	NT	≤65/>65=310/287	343/254					>4=246	165/92/187/144	258/109/97/130	195/157/234/0	0/46/101/439	W+M/P=208/389			>250mL/155	225/249		506/91	39
Kosumi, et al	T	71.6±11.4	1932-08-01	22.6±6.84	10.9±1.9	3.7±0.44	27				16/11/11/2			356±106.17		844±356.7
	NT	66.6±12	149/77	22.7±3.97	13.1±1.5	4.1±0.45	123				151/40/29/6			307±106.71		321±356.3
Zhou hy, et al	T	61.03±10.16	101/56	22.26±3.87	11.0±2.742	3.853±0.459		4.73±2.615	21/25/16/95	53/29/40/35	29/42/86/0	0/38/44/75	W/M/P=5/83/69	196.39±57.72		311.7±323.5	40/117			9	Hb<60g/L	5.68±3.46(<2/2-4/>4=15/60/82)
	NT	57.15±11.63	304/144	22.28±3.00	13.063±1.852	4.116±0.448		3.370±2.254	154/79/37/178	242/72/72/62	197/97/154/0	0/56/135/257	W/M/P=37/202/209	166.90±49.97		157.1±99.8	52/396			7
Shin, et al	T
	NT
Li xb, et al	T
	NT
Hu, et al	T
	NT
Liang, et al	T																				Hb<70g/L
	NT
Rausei, et al	T	-																			Hb<85g/L
	NT	-
Li qg, et al	T	-
	NT	-
Jung, et al	T	-
	NT	-
An, et al	T	-														222.8±317.7
	NT	-
Kubota, et al	T
	NT
Pacelli, et al	T	<65:≥65=124/203	205/122		11.8±7.0			<6:≥6=133/199			117/61/94/55	0/64/129/134					155/172			75	8–10 g/dL	<2/<4/>4=211/66/50			82
	NT	<65:≥65=293/307	352/248		12.0±2.1			<6:≥6=341/254			131/106/151/112	0/95/193/312					253/347			171			34/139/95		90
Kim, et al	T	62.5±11.5/<65:≥65=33:27	43/17	23.7(16.1-31.2)	7.1±1.5		14		24/4/31/1	27/15/9/9	24/10/17/9										Hb<80g/L	4(<5/5-10/>10=34/22/4)
	NT	59.4±10.5/<65:≥65=786:514	932/368	233(14.9-35.7)	13.7±1.8				666/274/339/21	768/281/167/84	788/156/260/96
Ojima, et al	T	67±10	111/43	22±4				5.7±3.8	39/52/54/9	69/52/20/13	61/33/121/17		D/U=80/74	349±100		1190±1214	104/3		149/5	82	Hb<8g/dl or EBL>1000ml	960±762(<4/4-8/>8=50/51/53)		55
	NT	63±12	499/203	22±3				3.5±2.9	435/168/95/4	493/153/40/16	511/93/565/20		D/U=404/298	277±77		458±301	218/33		645/57	163
Tsujimoto, et al	T
	NT
Wang, et al	T	-						≤5/>5=139/101																151
	NT	-						≤5/>5=216/57
Gong, et al	T	-
	NT	-
Yamashita, et al	T	-																		53
	NT	-																		62
Shen, et al	T																				8–10 g/dL	3.3±1.6
	NT
Bortul, et al	T	-																		39
	NT	-																		10
Weitz, et al	T	-														900(100-6300)					8–10 g/dL
	NT	-														500(50-2100)
Hyung,, et al	T	54.6±12.2	493/263		12.1±2.6				157/164/355/81	286/222/131/118	230/138/233/156	12/115/316/314	D/U=302/455				265/492			215		<2/<4/>4=438/188/131		456
	NT	54.7±11.6	686/267		12.9±2.8				389/202/337/286	541/233/111/68	484/166/222/81	4/77/422/450	D/U=374/579				184/769			146				411
Dhar, et al	T	≤70/>70=138/84	142/80	≤23.5=176				≤5/>5=83/139					W+M/P=120/102	<240/≥240=131/94		<500/≥500=43/179				90
	NT	≤70/>70=296/122	289/137	≤23.5=380				≤5/>5=281/137					W+M/P=280/138	<240/≥240=337/81		<500/≥500=355/63				56
Murata, et al	T	-																					22/55/21
	NT	-
Sánchez-Bueno,et al	T	≤63/>63=23/46	39/30					≤4/>4=23/47	Tis:7/7/13/42/0	29/20/20/0	13/17/32/0	0/0/28/41	W+M/P=34/35										28/46/19
	NT	≤63/>63=52/42	65/29					≤4/>4=51/42	Tis:11/17/13/53/0	52/26/16/0	25/20/38/0	0/0/26/68	W+M/P=42/52
Heiss, et al	T	67.5±9.2															40/20
	NT	54.4±11.8															16/9
Braga, et al	T
	NT
Choi, et al	T	54.4±11.2	222/130		11.6±2.5			5.1±2.3	0/61/291/0	74/164/114/0	0/118/234/0	0/0/59/293	W/M/P/U =16：95：208：33	224.0±45.7								2.9±3.1U(1-3/>4=262/90)		259
	NT	52.4±11.1	95/54		13.0±1.3			4.4±1.9	0/30/119/0	32/95/22/0	0/56/93/0	0/1/29/119	W/M/P/U =8：31：101：9	210.2±43.8										116
Maeta, et al	T	-									0/0/12/26
	NT	-									45/4/8/6
Fong, et al	T	-	50/44						18/19/83/6	47/43/40/0	27/26/71/6	5/17/48/51	P/other=67/64				50/81							24
	NT	-	75/56						Tis:1/22/27/43/1	43/32/18/0	34/22/36/2	5/7/27/55	P/other=42/52				22/72							27
Moriguchi, et al	T	58.8±1.7	248/125	57.3±17.0	13.3±8.0			7.5±3.3		241/-/-/-		0/112/109/152	D/U=197/176	211±68		780±456	162/211						121/315/137	290
	NT	55.7±12.8	141/54	57.2±15.1	13.9±6.0			6.0±3.1		120/-/-/-		0/36/65/94	D/U=88/107	175±52		419±123	47/148							161
Yamaguchi, et al	T	61.6±12.9	36/20		11.9±2.78						16/13/23/4	2/10/29/13	W/M/P =11/15/30	138±67.6		562±573	14/42							50
	NT	56.8±11.3	54/14		14.1±1.52						56/6/4/2	0/3/47/29	W/M/P=28/16/35	116±44.1		293±184	3/65							49
Sucezawa, et al	T	-	85/67		11.3±1.9
	NT	-	41/25		13.5±1.5
Kampschöer, et al	T	60.5±11.7	247/124					6.8	85/82/145/59		112/58/144/57	0/108/137/126
	NT	56.1±12.0	432/197					4.1	346/145/126/12		420/79/109/21	0/63/302/264
Kaneda, et al	T	-							29/14/43/32
	NT	-							68/13/20/12
