# Supplementary material for: Effects of perioperative blood transfusion in gastric cancer patients undergoing gastrectomy: A systematic review and meta-analysis
Source: Front Surg. 2023 Jan 17;9:1011005. doi: 10.3389/fsurg.2022.1011005 (PMC9887286; doi:10.3389/fsurg.2022.1011005)
Supplement: Supplementary file 12 [file TableS3.xlsx]

## Sheet: Sheet1
Table S3:Reasons for excluded studies.
study	author	year	reason
ASO Author Reflections: Association Between Perioperative Blood Transfusion, Infections, and Prognosis of Stage II/III Gastric Cancer Patients	Xiao H	2021	Editorial Material
Impact of anaemia in oesophago-gastric cancer patients undergoing curative treatment by means of neoadjuvant chemotherapy and surgery	Chan BY	2021	Mixed with esophageal cancer data
Improved postoperative outcomes and reduced transfusion rates after implementation of a Patient Blood Management program in gastric cancer surgery	Osorio J	2021	Insufficient data on transfusions
Perioperative Transfusions for Gastroesophageal Cancers: Risk Factors and Short- and Long-Term Outcomes	Kammili A	2021	Mixed with esophageal cancer data
The Impact of Perioperative Blood Transfusion on Prognosis of Patient Who Underwent Gastrectomy	Obana, A	2021	Meeting Abstract
RISK FACTORS AND IMPACT OF PERIOPERATIVE BLOOD TRANSFUSIONS ON SURGICAL AND ONCOLOGIC OUTCOMES AFTER ESOPHAGO-GASTRECTOMY	Kammili, A	2020	Meeting Abstract
Risk factors associated with prolonged postoperative length of stay of patients with gastric cancer	Zhao, L W	2020	Article not in English
Gastric cancer surgery: clinical outcomes and prognosis are influenced by perioperative blood transfusions	Grasso, M	2019	Only acute renal failure and infection
Long-lasting discussion: Adverse effects of intraoperative blood loss and allogeneic transfusion on prognosis of patients with gastric cancer	Nakanishi K	2019	Review
Effect of perioperative blood transfusion in gastric cancer prognosis	C.Henriques	2019	Conference abstract
Impact of peri-operative blood transfusion on post-operative infections after radical gastrectomy for gastric cancer: a propensity score matching analysis focusing on the timing, amount of transfusion and role of leukocyte depletion	Xiao, H	2018	Overlapped patients' data [Xiao,H 2021].
Peri-Operative Blood Transfusion Does Not Influence Overall and Disease-Free Survival After Radical Gastrectomy for Stage II/III Gastric Cancer: a Propensity Score Matching Analysis	Xiao, H	2018	Overlapped patients' data [Xiao,H 2021].
The prognostic role of perioperative allogeneic blood transfusions in gastric cancer patients undergoing curative resection: A systematic review and meta-analysis of non-randomized, adjusted studies	Agnes A	2018	Review and meta analysis
The effect of perioperative blood transfusions in recurrence and survival following gastric cancer surgery	Beatriz, C	2017	Meeting Abstract
Impact of Peri-Operative Anemia and Blood Transfusions in Patients with Gastric Cancer Receiving Gastrectomy	Chang CC	2017	Insufficient data on transfusions
Perioperative blood transfusions increases the risk of anastomotic leakage after surgery for GEJ-cancer	Terp Fjederholt, K.	2017	only anastomotic leakage
Effect of perioperative blood transfusion on the prognosis of gastric cancer	Cui J	2015	Article not in English
Perioperative Allogenenic Blood Transfusion is Associated With Worse Clinical Outcome for Patients Undergoing Gastric Carcinoma Surgery: A Meta-Analysis	Li L	2015	Review and meta analysis
Risk factors for postoperative pneumonia after gastrectomy for gastric cancer	Miki Y	2016	only postoperative pneumonia
The effect of peri-operative anemia and blood transfusion on patients with gastric cancer receiving gastrectomy	Chang CC	2015	Meeting Abstract
The impact of hemoglobin level and transfusion on the outcomes of chemotherapy in gastric cancer patients	Ye X	2015	Mix with palliative resections
Allogeneic blood transfusion and the prognosis of gastric cancer patients: systematic review and meta-analysis	Sun C	2015	Review and meta analysis
Clavien-Dindo classification and risk factors of gastrectomy-related complications: an analysis of 1049 patients	Xiao, H	2015	Overlapped patients' data [Xiao,H 2021].
Association of perioperative transfusion and postoperative complications after radical gastrectomy for gastric cancer	Xiao H	2014	Article not in English
Impact of perioperative blood transfusion on survival in patients with the upper gastrointestinal cancers	Kosumi, K	2014	Meeting Abstract
Identification of risk factors for esophagojejunal anastomotic leakage after gastric surgery	Deguchi Y	2012	Only anastomotic leakage
Research progress in association between perioperative allogeneic red blood cells transfusion and prognosis of patients with gastric cancer	Du Y.-Y.	2011	Review
Effect of perioperative autologous versus allogeneic blood transfusion on the immune system in gastric cancer patients	Chen G	2007	Insufficient sample size and insufficient data on transfusions
The Relationship between Perioperative Blood Transfusion and Prognosis in Stomach Cancer	Young Bae Na	2004	Article not in English
Necessary transfusions and prognosis in gastric cancer	Wagman L. D.	2002	Editorial Material
Search for immunomodulatory effects of blood transfusion in gastric cancer patients: flow cytometry of Th1/Th2 cells in peripheral blood	Sun, C. F.	2001	Insufficient sample size
Relationship between perioperative blood transfusion and prognosis after surgery for early gastric cancer with regard to causes of death	Fujiya T.	2000	Article not in English
Effect of blood transfusion on survival after esophagogastrectomy for carcinoma	Craig SR	1998	Mixed with esophageal cancer data
Transfusion timing and postoperative septic complications after gastric cancer surgery: a retrospective study of 179 consecutive patients	Bellantone R	1998	Mixed with esophageal cancer data
Perioperative transfusions and survival after interventions for potentially curable stomach cancer: the preliminary considerations from a retrospective sampling study	Lucci S	1994	Review and not in English
Effect of transfusion of blood components on gastric cancer patients--special reference to the incidence of postoperative hepatitis and prognosis	Takeuchi, H.	1991	Article not in English
Effects of blood transfusion on the immune responsiveness and survival of cancer patients: a prospective study	Quintiliani L	1991	Insufficient sample size
Early Red Flags Associated with Delayed Discharge in Patients Undergoing Gastrectomy: Analysis of Perioperative Variables and ERAS Protocol Items	Parise, P.	2020	Insufficient data on transfusions
Effect of blood transfusion on hemopoiesis following surgery of gastric cancer	BAGDASAROV AA	1952	Article not in English
Perioperative blood transfusion and cancer recurrence: meta-analysis for explanation	Vamvakas EC	1995	Review and meta analysis
Prognostic Impact of Splenectomy in Patients with Esophagogastric Junction Carcinoma	Fukuchi M	2018	Insufficient data on transfusions and Insufficient sample size
Survival analysis after surgical treatment of gastric cancer: review of 121 cases	Nazli, O	2007	Review
Incidence and risk factors for hospital-acquired pneumonia after surgery for gastric cancer: results of prospective surveillance	Mohri Y	2008	Only hospital-acquired pneumonia
Risk factors for post-operative pulmonary complications after gastrectomy for gastric cancer	Inokuchi M	2014	Insufficient data on transfusions
Surgically curable and incurable scirrhous carcinomas of the stomach	Kinugasa, S.	1997	Overlapped patients' data [Dhar DK,2000].
